# Supplementary material for: Design and Assembly of a Miniature Catheter Imaging System for In Vivo Heart Endoscopic Imaging
Source: Sensors (Basel). 2024 Sep 25;24(19):6216. doi: 10.3390/s24196216 (PMC11478442; doi:10.3390/s24196216)
Supplement: Supplementary file 1 [file sensors-24-06216-s001.zip]

Archive with 1 entries (1 files):
- sensors-3143885-supplementary.STL
